# Supplementary material for: Flickering Emergences: The Question of Locality in Information-Theoretic Approaches to Emergence
Source: Entropy (Basel). 2022 Dec 28;25(1):54. doi: 10.3390/e25010054 (PMC9858457; doi:10.3390/e25010054)
Supplement: Supplementary file 1 [file entropy-25-00054-s001.zip]

Archive with 1 entries (1 files):
- entropy-1949080-supplementary.pdf
